# Supplementary material for: Preparing Medical Students for Anti-racism at the Bedside: Teaching Skills to Mitigate Racism and Bias in Clinical Encounters
Source: MedEdPORTAL. 2023 Aug 10;19:11333. doi: 10.15766/mep_2374-8265.11333 (PMC10412739; doi:10.15766/mep_2374-8265.11333)
Supplement: Supplementary file 1 — Presentation.pptxFacilitation Guide.docxStructural Vulnerability Assessment Tool.docxSurvey Questions.docx [file mep_2374-8265.11333-s001.zip]

Archive with 5 entries (5 files):
- B. Facilitation Guide.docx
- C. Structural Vulnerability Assessment Tool.docx
- D. Survey Questions.docx
- A. Presentation.pptx
- _Educational Summary Report_11333.pdf
